# Supplementary material for: ViVaMBC: estimating viral sequence variation in complex populations from illumina deep-sequencing data using model-based clustering
Source: BMC Bioinformatics. 2015 Feb 22;16:59. doi: 10.1186/s12859-015-0458-7 (PMC4369097; doi:10.1186/s12859-015-0458-7)
Supplement: Additional file 1 — Supplementary information. Contains additional information regarding the data and the workflow as well as a link to the R-code. [file 12859_2015_458_MOESM1_ESM.zip]

Archive with 7 entries (7 files):
- Figure_S1.pdf
- Figure_S2.pdf
- Figure_S3.pdf
- Figure_S4.pdf
- Figure_S5.pdf
- supp1.pdf
- supp1.tex
