# Supplementary material for: ViVaMBC: estimating viral sequence variation in complex populations from illumina deep-sequencing data using model-based clustering
Source: BMC Bioinformatics. 2015 Feb 22;16:59. doi: 10.1186/s12859-015-0458-7 (PMC4369097; doi:10.1186/s12859-015-0458-7)
Supplement: Additional file 1 — Supplementary information. Contains additional information regarding the data and the workflow as well as a link to the R-code. [file 12859_2015_458_MOESM1_ESM.zip › supp1.tex]

%% BioMed_Central_Tex_Template_v1.06
%%                                      %
%  bmc_article.tex            ver: 1.06 %
%                                       %

%%IMPORTANT: do not delete the first line of this template
%%It must be present to enable the BMC Submission system to
%%recognise this template!!

%%%%%%%%%%%%%%%%%%%%%%%%%%%%%%%%%%%%%%%%%
%%                                     %%
%%  LaTeX template for BioMed Central  %%
%%     journal article submissions     %%
%%                                     %%
%%          <8 June 2012>              %%
%%                                     %%
%%                                     %%
%%%%%%%%%%%%%%%%%%%%%%%%%%%%%%%%%%%%%%%%%


%%%%%%%%%%%%%%%%%%%%%%%%%%%%%%%%%%%%%%%%%%%%%%%%%%%%%%%%%%%%%%%%%%%%%
%%                                                                 %%
%% For instructions on how to fill out this Tex template           %%
%% document please refer to Readme.html and the instructions for   %%
%% authors page on the biomed central website                      %%
%% http://www.biomedcentral.com/info/authors/                      %%
%%                                                                 %%
%% Please do not use \input{...} to include other tex files.       %%
%% Submit your LaTeX manuscript as one .tex document.              %%
%%                                                                 %%
%% All additional figures and files should be attached             %%
%% separately and not embedded in the \TeX\ document itself.       %%
%%                                                                 %%
%% BioMed Central currently use the MikTex distribution of         %%
%% TeX for Windows) of TeX and LaTeX.  This is available from      %%
%% http://www.miktex.org                                           %%
%%                                                                 %%
%%%%%%%%%%%%%%%%%%%%%%%%%%%%%%%%%%%%%%%%%%%%%%%%%%%%%%%%%%%%%%%%%%%%%

%%% additional documentclass options:
%  [doublespacing]
%  [linenumbers]   - put the line numbers on margins

%%% loading packages, author definitions

%\documentclass[twocolumn]{bmcart}% uncomment this for twocolumn layout and comment line below
\documentclass{bmcart}

%%% Load packages
%\usepackage{amsthm,amsmath}
%\RequirePackage{natbib}
%\RequirePackage{hyperref}
\usepackage[utf8]{inputenc} %unicode support
%\usepackage[applemac]{inputenc} %applemac support if unicode package fails
%\usepackage[latin1]{inputenc} %UNIX support if unicode package fails
\usepackage{spverbatim}
\usepackage{lineno}
%\linenumbers

%%%%%%%%%%%%%%%%%%%%%%%%%%%%%%%%%%%%%%%%%%%%%%%%%
%%                                             %%
%%  If you wish to display your graphics for   %%
%%  your own use using includegraphic or       %%
%%  includegraphics, then comment out the      %%
%%  following two lines of code.               %%
%%  NB: These line *must* be included when     %%
%%  submitting to BMC.                         %%
%%  All figure files must be submitted as      %%
%%  separate graphics through the BMC          %%
%%  submission process, not included in the    %%
%%  submitted article.                         %%
%%                                             %%
%%%%%%%%%%%%%%%%%%%%%%%%%%%%%%%%%%%%%%%%%%%%%%%%%


\def\includegraphic{}
\def\includegraphics{}


%%% Put your definitions there:
\startlocaldefs
\endlocaldefs


%%% Begin ...
\begin{document}

%%% Start of article front matter
\begin{frontmatter}

\begin{fmbox}
\dochead{Research}

%%%%%%%%%%%%%%%%%%%%%%%%%%%%%%%%%%%%%%%%%%%%%%
%%                                          %%
%% Enter the title of your article here     %%
%%                                          %%
%%%%%%%%%%%%%%%%%%%%%%%%%%%%%%%%%%%%%%%%%%%%%%

\title{Additional file 1. ViVaMBC: estimating Viral sequence Variation in complex populations from Illumina deep-sequencing data using Model-Based Clustering.}

%%%%%%%%%%%%%%%%%%%%%%%%%%%%%%%%%%%%%%%%%%%%%%
%%                                          %%
%% Enter the authors here                   %%
%%                                          %%
%% Specify information, if available,       %%
%% in the form:                             %%
%%   <key>={<id1>,<id2>}                    %%
%%   <key>=                                 %%
%% Comment or delete the keys which are     %%
%% not used. Repeat \author command as much %%
%% as required.                             %%
%%                                          %%
%%%%%%%%%%%%%%%%%%%%%%%%%%%%%%%%%%%%%%%%%%%%%%

\author[
   addressref={aff1},                   % id's of addresses, e.g. {aff1,aff2}
   %corref={aff1},                       % id of corresponding address, if any
   %noteref={n1},                        % id's of article notes, if any
   email={Bie.Verbist@ugent.be}   % email address
]{\inits{BMP}\fnm{Bie} \snm{Verbist}}
\author[
   addressref={aff2},
   email={Lieven.Clement@ugent.be}
]{\inits{L}\fnm{Lieven} \snm{Clement}}
\author[
   addressref={aff3},
   email={JReumers@its.jnj.com}
]{\inits{J}\fnm{Joke} \snm{Reumers}}
\author[
   addressref={aff3},
   email={KThys@its.jnj.com}
]{\inits{K}\fnm{Kim} \snm{Thys}}
\author[
   addressref={aff3,aff4},
   email={avapirev@its.jnj.com}
]{\inits{A}\fnm{Alexander} \snm{Vapirev}}
\author[
   addressref={aff3},
   email={WTalloen@its.jnj.com}
]{\inits{A}\fnm{Willem} \snm{Talloen}}
\author[
   addressref={aff3},
   email={YWetzel@its.jnj.com}
]{\inits{Y}\fnm{Yves} \snm{Wetzels}}
\author[
   addressref={aff1},
   email={joris.Meys@Ugent.be}
]{\inits{J}\fnm{Joris} \snm{Meys}}
\author[
   addressref={aff3},
   email={JAerssen@its.jnj.com}
]{\inits{J}\fnm{Jeroen} \snm{Aerssens}}
\author[
   addressref={aff3},
   email={LBIJNENS@its.jnj.com}
]{\inits{L}\fnm{Luc} \snm{Bijnens}}
\author[
   addressref={aff1,aff5},
	 corref={aff1},
   email={Olivier.Thas@ugent.be}
]{\inits{O}\fnm{Olivier} \snm{Thas}}


%%%%%%%%%%%%%%%%%%%%%%%%%%%%%%%%%%%%%%%%%%%%%%
%%                                          %%
%% Enter the authors' addresses here        %%
%%                                          %%
%% Repeat \address commands as much as      %%
%% required.                                %%
%%                                          %%
%%%%%%%%%%%%%%%%%%%%%%%%%%%%%%%%%%%%%%%%%%%%%%

\address[id=aff1]{%                           % unique id
  \orgname{Department of Mathematical Modeling, Statistics and Bioinformatics, Ghent University}, % university, etc
  \street{Coupure Links 653},                     %
  \postcode{9000}                                % post or zip code
  \city{Gent},                              % city
  \cny{Belgium}                                    % country
}
\address[id=aff2]{%                           % unique id
  \orgname{Department of Applied Mathematics, Informatics and Statistics, Ghent University}, % university, etc
  \street{Krijgslaan 281 S9},                     %
  \postcode{9000}                                % post or zip code
  \city{Gent},                              % city
  \cny{Belgium}                                    % country
}
\address[id=aff3]{%                           % unique id
  \orgname{Janssen Pharmaceutica R\&D}, % university, etc
  \street{Turnhoutseweg 30},                     %
  \postcode{2340}                                % post or zip code
  \city{Beerse},                              % city
  \cny{Belgium}                                    % country
}
\address[id=aff4]{%                           % unique id
  \orgname{ExaScience Life Lab}, % university, etc
  \street{Kapeldreef 75},                     %
  \postcode{3001}                                % post or zip code
  \city{Leuven},                              % city
  \cny{Belgium}                                    % country
}
\address[id=aff5]{%                           % unique id
  \orgname{University of Wollongong,  National Institute for Applied Statistics Research Australia (NIASRA), School of Mathematics and Applied Statistics}, % university, etc
  \street{NSW 2522},                     %
  %\postcode{9000}                                % post or zip code
  %\city{Gent},                              % city
  \cny{Australia}                                    % country
}


%%%%%%%%%%%%%%%%%%%%%%%%%%%%%%%%%%%%%%%%%%%%%%
%%                                          %%
%% Enter short notes here                   %%
%%                                          %%
%% Short notes will be after addresses      %%
%% on first page.                           %%
%%                                          %%
%%%%%%%%%%%%%%%%%%%%%%%%%%%%%%%%%%%%%%%%%%%%%%

%\begin{artnotes}
%%\note{Sample of title note}     % note to the article
%\note[id=n1]{Equal contributor} % note, connected to author
%\end{artnotes}

\end{fmbox}% comment this for two column layout

%%%%%%%%%%%%%%%%%%%%%%%%%%%%%%%%%%%%%%%%%%%%%%
%%                                          %%
%% The Abstract begins here                 %%
%%                                          %%
%% Please refer to the Instructions for     %%
%% authors on http://www.biomedcentral.com  %%
%% and include the section headings         %%
%% accordingly for your article type.       %%
%%                                          %%
%%%%%%%%%%%%%%%%%%%%%%%%%%%%%%%%%%%%%%%%%%%%%%

\end{frontmatter}

%%%%%%%%%%%%%%%%%%%%%%%%%%%%%%%%%%%%%%%%%%%%%%
%%                                          %%
%% The Main Body begins here                %%
%%                                          %%
%% Please refer to the instructions for     %%
%% authors on:                              %%
%% http://www.biomedcentral.com/info/authors%%
%% and include the section headings         %%
%% accordingly for your article type.       %%
%%                                          %%
%% See the Results and Discussion section   %%
%% for details on how to create sub-sections%%
%%                                          %%
%% use \cite{...} to cite references        %%
%%  \cite{koon} and                         %%
%%  \cite{oreg,khar,zvai,xjon,schn,pond}    %%
%%  \nocite{smith,marg,hunn,advi,koha,mouse}%%
%%                                          %%
%%%%%%%%%%%%%%%%%%%%%%%%%%%%%%%%%%%%%%%%%%%%%%

%%%%%%%%%%%%%%%%%%%%%%%%% start of article main body
% <put your article body there>

%%%%%%%%%%%%%%%%
%% Background %%
%%

\section*{Sample Preparation}
The preparation of the HCV-NS3 plasmids as well as the HCV clinical samples can be found in Thys, K et al, Journal of Virological methods. The sequencing protocols for Illumina and 454 are also described in the above mentioned paper. 

\section*{Workflow}
\begin{enumerate}
	\item Off-line base calling with the option of second best base call: 
		\begin{spverbatim}
			bustard.py --CIF <directory with intensities> --make --with-second-call --with-qseq --keep-dif-files
		\end{spverbatim}
	\item Demultiplex: 
		\begin{spverbatim}
	configureBclToFastq.pl --input-dir <input directory>  --output-dir <output directory> 
		\end{spverbatim}
	\item Alignment with for instance BWA, creating a sam file  
	\item Convert second best base qseq files to fastq with fastqconverter from Casava: 
		\begin{spverbatim}
	FastqConverter --in <inputfile> --out <outfile>
		\end{spverbatim}
	\item Add second best base call to sam, E2 and U2 tags are standard foreseen in sam to be filled by second best base calls and there quality scores: own Perl script submitted at sourceforge [http://sourceforge.net/p/vivambc/code/ci/master/tree/]
	\item Convert sam to sorted bam with samtools: 
		\begin{spverbatim}
	samtools view -b -t <fasta of reference> <input sam file> | samtools sort - <name of output>
		\end{spverbatim}
	\item Create heading with picard in order to be able to perform the next step: 
		\begin{spverbatim}
	java -jar /opt/picard-tools-1.86/AddOrReplaceReadGroups.jar I=<inputfile>  O=<outputfile> LB=none PL=illumina PU=none SM=none
		\end{spverbatim}
	\item Change bam positions using clipreads of GATK:	
		\begin{spverbatim}
	java -jar /opt/GenomeAnalysisTK-2.3-9/GenomeAnalysisTK.jar -T ClipReads -I <input bam file> -o <output bam file > -R <input ref file> -CR HARDCLIP\_BASES
		\end{spverbatim}
	\item Run R-script to perform model based clustering
\end{enumerate}

\section*{R-code}
The R-code together with the perl scripts are available under code at:
\begin{spverbatim}
http://sourceforge.net/p/vivambc/code/ci/master/tree/
\end{spverbatim}

The R-code is parallelized which makes it possible to run each codon position on a separate core in order to speed up. The following command can be used: 
\begin{spverbatim}
mpirun -np <number of nodes> Rscript ViVaMBC.R. 
\end{spverbatim}
The output is a codonTable.txt file where the position, the codons and their frequencies are reported. The code is tested on Amazon Web Services (AWS). For a region covering 181 windows the code runs for approximately 12 hours when a server with 16 cores and 60GB of RAM is used.  Without parallelization it would take more than 7 days to obtain the results. Further optimalization of the R-code is most probably possible.  

\section*{Error Correction by second best base calling}
The amount of errors that could be corrected by second best base calls is determined using the mixture of plasmids. These mixtures have two variant positions, position 36 (GTC (consensus) $\rightarrow$ ATG) and 155 (CGG (consensus) $\rightarrow$ AAA). All codons that are different from the two possible codons at each variant position are considered as error. For each false positive we check where the error occurs; which nucleotide or nucleotides within the codon differs from the ones in the true codons. In the next step, it is tested if the replacement of the error by the second best base call delivers one of the true codons. This procedure is repeated for the 4 mixing proportions, 1:200, 1:100, 1:50, and 1:10. In total 70\% of the errors could be corrected by the second best base call as presented in Additional Figure \ref{SupplFig:1}. The individual percentages for each codon position and each mixing proportion is shown in Table \ref{SupplTable:01}.

\section*{Pileup}
The results of ViVaMBC are compared with the codons present in the raw data after trimming (Table 2, main paper). The trimming is done by removing all bases, soft clipped by the alignment tool which is indicated in the CIGAR with S. These bases are most likely errors since no translocations or big deletions are expected in the NS3 region. After trimming, all codons present in the data will be tabulated for each codon position. In the main paper this approach will be called pileup (in analogy with mpileup of samtools).

\section*{ViVaMBC at the SNP level}
ViVaMBC has been optimized for $m=3$ to retain linkage information between single nucleotide polymorphism, which allows for an immediate biological interpretation. Nonetheless, the algorithm can be applied with different window sizes $m$. 

We have run ViVaMBC with window size $m=1$ to call SNPs on the mixture of plasmids, in analogy with the existing methods. The estimated frequencies of the 5 known SNPs are reported in Table \ref{SupplTable:02}. All variants could be retrieved with frequencies close to the mixing proportions. 
%However, in some cases (indicated with $^\diamond$), the SNP was not found in an initial run but could be retrieved if the EM algorithm was reinitialized with another random clustering. Note, that these convergence problems were never observed when applying ViVaMBC at the codon level. ViVaMBC was applied 100 times on the same position, namely first nucleotide of codon 155 to grasp how often these convergence problems occur. Eighty four times out of the hundred, the desired SNP could be retrieved.  Hence, in the vast majority of random initializations the variants can be retrieved. 
All other variants, besides the 5 SNPs, are assumed to be false-positive findings. ViVaMBC at the SNP level reports more false-positive findings compared with the existing methodologies similar to ViVaMBC at codon level (Table \ref{SupplTable:02}). However, their frequencies remain well below 0.35\%. Only one outlier was observed at a frequency of 0.65\% for the mixing proportion 1:100 (Additional Figure \ref{SupplFig:6} ). Overall ViVaMBC has a higher sensitivity and specificity for the discovery of SNPs down to a frequency of 0.5\% in comparison with the other methods. 

\section*{Contribution of second best base calls}
ViVaMBC clusters variants based on the error probabilities of both the first and the second best base call. These second best base calls must be retrieved during base-calling. However, in some cases these second best base calls might be difficult to get, for instance sequencing providers perform often RTA and provide the best base calls only. Therefore, the performance of ViVaMBC is checked if only the best base calls are available. Equation 3 simplifies than to a simple logit model where c equals r instead of a multinomial logit model. Sensitivity and specificity is again investigated using the mixture of plasmids. The results are displayed in Table \ref{SupplTable:03}. The estimated frequencies of the two real variants are close to the mixing proportions for the four different mixes. The number of reported variants over the whole NS3 region is displayed in the fourth column of Table \ref{SupplTable:03} together with the maximum frequency of the false-positive findings among the reported codons. For the plasmid mixtures, each codon differing from the wild type other than the spiked-in variant is considered to be an error. Hence, exclusion of second best base calls seems to have an increase in the specificity of the method without losing the sensitivity. However, some of the sequence differences at low-frequencies are expected to be real as they might originate from errors introduced during plasmid preparation. Hence, the increase in specificity is most probably a trade-off with the sensitivity for the very low-frequency variants. 

Additionally, the influence of coverage depth on the accuracy of the frequency estimates is investigated using the plasmid data, mixed 1:200, at codon position 155. A similar experimental setup was performed as described in the main paper. The frequencies of the variants for this position for each of the 90 re-sampled datasets are plotted in Additional Figure \ref{SupplFig:4}. The true codon variant AAA (green dots) was detected in all datasets. Averages frequency estimates over the 10 repeats are indicated with green triangles. The frequency estimate based on the error probabilities of best and second best base calls on the full dataset is indicated with a horizontal dashed line. In general, the frequency estimates are slightly underestimated. The number of false-positive findings is again much lower in comparison with ViVaMBC where the error probabilities of the second best base calls are taken into account. Although this might hint to an increased specificity, it is possible that it actually implies a decreased sensitivity as suggested above.   

To investigate this further the method is applied on the GC-rich region of the clinical HCV sample used in the main paper. The ViVaMBC results with and without second best base calls are plotted on the y- and x-axis respectively in Additional Figure \ref{SupplFig:3}. Codons that are exclusively reported with one of the methods are displayed in gray on the corresponding axis. The variants that were not present after 454 sequencing are displayed with triangles.  Above 0.5\% the two methods are in agreement, with slightly lower frequency estimates when omitting the second best base calls. Further, inclusion of the second best base calls in the model based clustering reveals more variants (similar to the results of the HCV plasmid) and sixteen of them are reported with the 454 experiment with frequencies up to 0.3\%. Note, that the number of missed discoveries is probably higher since the 454 experiment was not sequenced deep enough to reveal frequencies below 0.05\%.  This suggests that some sensitivity is lost when second best base calls are omitted. However, both ViVaMBC implementations give very similar results when a reporting limit of 0.5\% is applied.


\begin{figure}[!ht]
	\centering
		%\includegraphics{SupplFig1_SecondBestCorrection.pdf}
	\caption {\csentence{Error correction by second best base calls} Pie charts where the total pie represents the number of errors observed. 70\% of them could be corrected by the second best base call, while the other 30\% remain error. }
	\label{SupplFig:1}
\end{figure}


\begin{figure}[!ht]
	\centering
		%\includegraphics{SupplFig2_NoiseDistribution.pdf}
	\caption {\csentence{Frequency distribution of the false-positive findings for the 4 mixing proportions after pileup and ViVaMBC} The raw data include some error induced variants with frequencies above 0.5\% and even 1\% which will hamper the discovery of the true low-frequency variants at position 36 and 155 (black boxplots). After applying ViVaMBC the frequencies of these false-positive findingss only reach 0.4\% with one exception over the 4 mixing proportions (grey boxplots).}
	\label{SupplFig:2}
\end{figure}


\begin{figure}[!ht]
	\centering
%\centerline{\includegraphics[width=0.80\textwidth]{SupplFig3_SNPfalsePositives.pdf}}
	\caption {\csentence{ViVaMBC at SNP level} Boxplots of the frequencies of all minor variants discovered in the three mixtures 1:200, 1:100 and 1:50 are plotted for ViVaMBC at SNP level. The true positives are indicated with gray crosses.}
	\label{SupplFig:6}
\end{figure}


\begin{figure}[!ht]
	\centering
		%\includegraphics{SupplFig4_VariantsAtDiffCoverage155_withoutSecondBest.pdf}
	\caption {\csentence{Influence of coverage depth on the estimation of $\tau_j$ when ViVaMBC is solely based on the error probabilities of the best base calls.} Datasets with lower coverages are generated by random sampling a fraction (f=0.1, 0.2, \ldots, 0.8 ,0.9) of the reads from the original dataset. Ten datasets were generated for each fraction $f$ resulting in 90 datasets. The reported variants for all re-sampled datasets were plotted and colored according to the discovered codon. The green dots indicate the true variant and the few others are false-positive findings. The average frequency of the true variant (averaged over the ten random samples) is indicated with triangles. The dotted line is the true frequency as estimated from the original dataset when the error probabilities of the second best base calls are taken into account.}
	\label{SupplFig:4}
\end{figure}


\begin{figure}[!ht]
	\centering
		%\includegraphics{SupplFig5_EMwithversuswithoutS2.pdf}
	\caption {\csentence{Impact of the second best base call error probability on ViVaMBC} The frequency estimates of the codons revealed by ViVaMBC with and without second best base calls are plotted on the y-axis and x-axis respectively. Codons that are exclusively reported by one of the methods are plotted on the respective axis in gray. Codons represented with triangles were absent after 454 sequencing on the same sample and hence assumed to be false-positive findings. The reporting limits of 0.5\% and 1\% are displayed with dashed lines.}
	\label{SupplFig:3}
\end{figure}


\begin{table}[!ht]
\centering
\caption{Percentage of errors that could be corrected by second best base calls for each variant position and for each mixing proportion.}
\label{SupplTable:01}%
{%
		\begin{tabular}{@{}|c|cccc|@{}}
			\hline
			Pos & 1:200 & 1:100 & 1:50 & 1:10
			\\
			\hline
		  36 & 72.5 & 69.6 & 71.0 & 68.2 
			\\
			155 & 73.1 & 73.1 & 72.5 & 65.6 
			\\	
			\hline
		\end{tabular}
}
\end{table}

\begin{table}[!ht]
\centering
\caption {Sensitivity and specificity of ViVaMBC at the SNP level. Frequency estimates of the true SNPs are close to the mixing proportions for all 3 mixes under investigation (1:200, 1:100 and 1:50). The bottom rows of the table report the total number of false SNPs over the whole NS3 region (543 bp long) together with their maximum frequency.}
\label{SupplTable:02}%
{%
		\begin{tabular}{@{}|cc|ccc|@{}}
			\hline
			 & & \multicolumn{3}{c|}{ViVaMBC} 
			\\
			 & SNP (WT) & 1:200 & 1:100 & 1:50 
			\\
			\hline
			36 & A (G) & 0.49 & 0.93 & 2.23   
			\\
			 & T (T) & & & 
			\\
			 & G (C) & 0.43 & 0.88 & 2.18 
			\\
			\hline
			155  & A (C) & 0.49 & 0.89 & 2.15 
			\\
			 & A (G) & 0.45 & 0.89 & 2.20
			\\
			 & A (G) & 0.43 & 0.87 & 2.14 
			\\
			\hline
			\hline
		  \multicolumn{2}{|c|}{Number of false SNPs} & 132 & 139 & 209 
			\\
			 \multicolumn{2}{|c|}{Max Freq of false SNPs} & 0.32 & 0.65 & 0.34 
			\\
			\hline
		
		\end{tabular}
}
\end{table}


\begin{table}[!ht]
\centering
\caption{Sensitivity and specificity of ViVaMBC in plasmid experiment when only the error probabilities of the best base calls are incorporated in the model. The estimated frequencies of the variants at codon position 36 and 155 for the four different mixing proportions are displayed together with the number of reported codons and the maximum frequency of the false-positive findings among them. }
\label{SupplTable:03}%
{%
		\begin{tabular}{@{}|c|cccc|@{}}
			\hline
			Mixing Prop & 36 ATG (\%) & 155 AAA (\%) & $N^\circ$ Codons & max noise freq (\%)
			\\
			\hline
			1:200 & 0.44 & 0.40 & 289 & 0.52
			\\
			1:100 & 0.89 & 0.84 & 291 & 0.51
			\\
			1:50 & 2.20 & 2.16 & 301 & 0.57
			\\
			1:10 & 10.82 & 9.89 & 253 & 0.38
			\\	
			\hline
		\end{tabular}
}
\end{table}


%%%%%%%%%%%%%%%%%%%%%%%%%%%%%%%%%%%%%%%%%%%%%%
%%                                          %%
%% Backmatter begins here                   %%
%%                                          %%
%%%%%%%%%%%%%%%%%%%%%%%%%%%%%%%%%%%%%%%%%%%%%%

\begin{backmatter}


%%%%%%%%%%%%%%%%%%%%%%%%%%%%%%%%%%%%%%%%%%%%%%%%%%%%%%%%%%%%%
%%                  The Bibliography                       %%
%%                                                         %%
%%  Bmc_mathpys.bst  will be used to                       %%
%%  create a .BBL file for submission.                     %%
%%  After submission of the .TEX file,                     %%
%%  you will be prompted to submit your .BBL file.         %%
%%                                                         %%
%%                                                         %%
%%  Note that the displayed Bibliography will not          %%
%%  necessarily be rendered by Latex exactly as specified  %%
%%  in the online Instructions for Authors.                %%
%%                                                         %%
%%%%%%%%%%%%%%%%%%%%%%%%%%%%%%%%%%%%%%%%%%%%%%%%%%%%%%%%%%%%%

% if your bibliography is in bibtex format, use those commands:
%\bibliographystyle{bmc-mathphys} % Style BST file
%\bibliography{bmc_article}      % Bibliography file (usually '*.bib' )

% or include bibliography directly:
\begin{thebibliography} {4}


%\bibitem{1}
%Dohm, J.C., Lottaz, C. Borodina, T., Himmerlbauer, H. (2008) 
%Substantial biases in ultra-short read data sets from high-throughput DNA sequencing.
%\textit{Nucleic Acids Research}, \textbf{36}, e105.

\bibitem{1}
Thys, K., Verhasselt, P., Reumers, J., Verbist, B.M.P., Maes, B., Aerssens, J.:
\textbf{Performance Assessment of the Illumina Massively Parallel Sequencing Platform for Deep Sequencing Analysis of Viral Minority Variants.}
\textit{Journal of Virological Methods} 2014, \textbf{submitted}.
\end{thebibliography}

%%%%%%%%%%%%%%%%%%%%%%%%%%%%%%%%%%%
%%                               %%
%% Figures                       %%
%%                               %%
%% NB: this is for captions and  %%
%% Titles. All graphics must be  %%
%% submitted separately and NOT  %%
%% included in the Tex document  %%
%%                               %%
%%%%%%%%%%%%%%%%%%%%%%%%%%%%%%%%%%%

%%
%% Do not use \listoffigures as most will included as separate files


\end{backmatter}
\end{document}
